# Supplementary material for: Highly Efficient Site-Specific and Cassette Mutagenesis of Plasmids Harboring GC-Rich Sequences
Source: Cells. 2025 Dec 18;14(24):2016. doi: 10.3390/cells14242016 (PMC12731741; doi:10.3390/cells14242016)
Supplement: Supplementary file 1 [file cells-14-02016-s001.zip]

Archive with 1 entries (1 files):
- cells-3964925-supplementary.pdf
